# Supplementary material for: Beneficial Effects of Dietary Flaxseed Oil through Inflammation Pathways and Gut Microbiota in Streptozotocin-Induced Diabetic Mice
Source: Foods. 2023 Aug 28;12(17):3229. doi: 10.3390/foods12173229 (PMC10487211; doi:10.3390/foods12173229)
Supplement: Supplementary file 1 [file foods-12-03229-s001.zip]

Archive with 1 entries (1 files):
- foods-2560192-supplementary.pdf
